# Supplementary material for: Intravital imaging of pulmonary lymphatics in inflammation and metastatic cancer
Source: J Exp Med. 2025 Feb 19;222(5):e20241359. doi: 10.1084/jem.20241359 (PMC11837973; doi:10.1084/jem.20241359)
Supplement: Data S1 — contains a 3D model of the thoracic window used in these studies. [file jem_20241359_datas1.zip]

Archive with 1 entries (1 files):
- JEM_20241359_DataS1.stl
